# Supplementary material for: A Prospective Randomized, Double-Blind, Multi-Center, Phase III Clinical Trial Evaluating the Efficacy and Safety of Olmesartan/Amlodipine plus Rosuvastatin Combination Treatment in Patients with Concomitant Hypertension and Dyslipidemia: A LEISURE Study
Source: J Clin Med. 2022 Jan 11;11(2):350. doi: 10.3390/jcm11020350 (PMC8779537; doi:10.3390/jcm11020350)
Supplement: Supplementary file 1 [file jcm-11-00350-s001.zip]

Archive with 1 entries (1 files):
- jcm-1512875-supplementary.pdf
